# Supplementary material for: Genome-Wide Transcriptome Analyses of Silicon Metabolism in Phaeodactylum tricornutum Reveal the Multilevel Regulation of Silicic Acid Transporters
Source: PLoS One. 2009 Oct 14;4(10):e7458. doi: 10.1371/journal.pone.0007458 (PMC2758714; doi:10.1371/journal.pone.0007458)
Supplement: Table S1 — Silicic acid responding genes in P. tricornutum. (0.03 MB XLS) [file pone.0007458.s001.xls]

## Sheet: Table S1
Phaeo JGI Protein ID 1	Annotation 2	Fold Induction 3	Chromosome	Gene cluster 4	Regulation by Fe 5	Thaps homolog JGI Protein ID	Si-induction 6	Fe-induction 6
p53961	Similar to surface and secreted proteins	2.40	1		Up	p5915
p53967	Unknown	3.27	1		Up	p22166
p54065	Fucoxanthin chlorophyll a/c binding protein	4.80	1		Up	p38879	-4.6	-2.6
p32401	Low-CO2 inducible protein (LCIC)	- 2.14*	1			p1093	-3.69	-2.84
p42423	Mitotic cyclin	2.51	1			p4058
p42647	Cyclophilin	3.48	1			p1969
p42686	Unknown	1.89	1
p42887	Unknown	2.22	1			p1288
p42955	Structural maintenance of chromosomes protein (ATPases)	2.10	1			p25080
p43087	Unknown	11.39	1
p8877	Serine/threonine-protein kinase	3.53	1			p37562
p54105	Unknown	5.30	2		Up
p25521	S-adenosyl-L-homocysteine hydrolase (AdoHycase)	2.09	2			p30981
p32962	Unknown	1.95	2			p2496
p32984	Unknown	2.77	2
p33054	Unknown	3.43	2			p21707	3.2	2.19
p43325	Unknown	2.79	2			p23726
p43410	Unknown	6.61	2
p43466	Cytochrome p450 family protein	2.49	2			p25944
p43604	Choline dehydrogenase	2.20	2			p41650
p43621	Unknown	- 2.63	2			p943 & p10228
p43925	Unknown	2.68	3		Up
p43971	Unknown	7.88	3		Up
p33473	Unknown	2.52	3
p44073	Unknown	2.38	3
p54178	Similar to extracellular matrix proteins	18.46	3			p23888
p34085	Polyphosphate kinase	8.53	4		Up
p33648	Putative lipopolysaccharide A protein	1.89	4			p12025
p33763	Protein of unknown function (DUF672)	2.68	4			p24492
p34031	Pol protein (Putative Retrotransposon)	2.37	4			p12078
p44440	Unknown	3.80	4	p44440-p44441
p44441	Unknown	9.38	4	p44440-p44441		p263081	2.55
p44523	Unknown (K-rich)	2.77 *	4	p44523-p44524
p44524	Clathrin binding domain containing protein (NECAP )	3.65 *	4	p44523-p44524		p22322
p44576	Unknown	1.85	4
p44607	Unknown (with TonB box domain)	2.11	4
p44680	Similar to extracellular matrix proteins (KRS-rich)	2.33	4
p44995	Similar to extracellular matrix proteins (KRS-rich and PT-repeats)	14.48 *	5	p8537-p44995-p44994	Up	p10781
p51761	Similar to extracellular matrix proteins (KRS-rich and PT-repeats)	5.58	5	p51761-p11472-pX-p11401	Up	p21581
p11401	Similar to extracellular matrix proteins (KRS-rich and PT-repeats)	5.66	5	p51761-p11472-pX-p11401		p23894
p11472	Similar to extracellular matrix proteins (KRS-rich and PT-repeats)	1.96	5	p51761-p11472-pX-p11401		p1355
p34415	HSF transcription factor	2.59	5			p22454
p34433	Unknown	7.81	5	p44890-p34433
p34611	Unknown	2.00	5			p22771
p44874	Unknown	1.87	5
p44890	Unknown	4.73	5	p44890-p34433		p22771
p44994	Similar to extracellular matrix proteins (KRS-rich and PT-repeats)	23.18 *	5	p8537-p44995-p44994
p45011	Ubiquitin ligase Ring finger protein	- 2.19*	5			p21308
p45025	Unknown	2.10	5	p45025-pX-p45027		p25904	4.55	3.82
p45027	Unknown	3.05	5	p45025-pX-p45027
p8537	Similar to extracellular matrix proteins (KRS-rich and PT-repeats)	19.71 *	5	p8537-p44995-p44994
p45245	Unknown	3.91	6		Up	p9569
p11793	Similar to extracellular matrix proteins (LLR)	3.59	6			p41328
p35042	Unknown	3.86	6
p45080	Unknown	1.87	6
p45241	Unknown	3.54	6	p45241-p45242
p45242	Unknown	2.06	6	p45241-p45242		p9958
p45280	Hqf RNA chaperone	2.99	6
p8282	Non-histone chromosomal protein (HMG box binding domain)	2.07	7	p8282-p7208-p35395	Dw	p3424
p54465	Iron starvation induced protein (ISIP2A)	4.69	7		Up	p24862
p35102	Unknown	5.61	7			p23334
p35395	Cytochrome b5	2.06	7	p8282-p7208-p35395		p30887
p45476	Villin headpiece domain-containing protein (actin binding)	1.98	7
p45637	Unknown	1.82	7			p7818
p7208	CMP/dCMP deaminase zinc-binding	2.02 *	7	p8282-p7208-p35395		p260925
p35733	Sugar transport protein	2.03	8		Up	p12135
p45959	Putative phosphodiesterase/alkaline phosphatase D	2.07	8		Up	p10802
p54486	Putative ferric reductase 1 (with ring finger)	2.75	8		Up	p11375
p35518	Unknown	2.36	8
p45737	Unknown	1.82	8
p46013	Unknown	2.11	8			p5147
p51953	Putative metacaspase	1.94	8			p2505
p54547	Putative signal transdution protein kinase	11.62	9		Up	p264653
p54552	Putative metal ion transporter	1.81	9		Up	p4507
p20424	Sodium solute symporter (similar to DUR3)	4.54 *	9	p20424-pX-p768		p24250
p36162	Unknown	2.17	9	p46239-pX-pX-pX-p36162
p46239	Unknown (KRS-rich)	3.78	9	p46239-pX-pX-pX-p36162		p21623
p768	Sodium solute symporter (similar to DUR3)	2.70	9	p20424-pX-p768		p24250
p13078	Xanthine/uracil/vitamin C permease	2.14	10	p36633-pX-pX-p13078
p27877	Ammonium transporter (AMT)	11.26 *	10			p13996
p36443	Unknown	3.03	10	p36443-p36444
p36444	Unknown (Krich)	8.77	10	p36443-p36444
p36586	Unknown	2.70	10			p2987
p36633	Unknown	1.87	10	p36633-pX-pX-p13078
p46345	Unknown	5.15	10	p46545-p46356
p46346	Similar to extracellular matrix proteins (LLR)	4.47	10	p46545-p46356		p41328
p46375	Unknown (similar to DUF303)	- 2.54	10
p46508	Unknown	1.81	10
p46519	Unknown	4.32	10
p46559	Extracellular matrix protein (IPT/TIG domain and parallel beta-helix repeats)	2.76	10	p6559-p46560-pX-pX-p46563		p24694
p46560	Extracellular matrix protein (IPT/TIG domain and parallel beta-helix repeats)	2.28	10	p6559-p46560-pX-pX-p46563		p24694
p46563	Extracellular matrix protein (IPT/TIG domain and parallel beta-helix repeats)	3.48	10	p6559-p46560-pX-pX-p46563		p24694
p46566	Unknown	2.43	10			p24768
p46605	Unknown	1.90	10			p4049
p46822	Unknown	3.72	11	p46821-p46822	Up	p24689
p46928	Putative ferric reductase 2 (FRE2)	7.10	11	p46928-p46929	Up	p11375
p46929	Unknown	32.19	11	p46928-p46929	Up
p13230	Putative helicase	1.92	11	p36749-pX-pX-p13230		p2862
p36794	Putative helicase	2.77	11	p36749-pX-pX-p13230		p2862
p46671	Unknown	- 2.15	11
p46746	Unknown	2.11	11			p4353
p46821	Putative protease	2.81	11	p46821-p46822		p6710
p37052	HSF protein	2.72 *	12	p37052-p37053		p22414
p37053	Unknown	2.34	12	p37052-p37053		p20796
p47114	Putative lipopolysaccharide-glycosylating enzyme	2.15	12			p12025
p47200	Unknown	1.97	12
p54686	Highly expressed gene of unknown function	1.86	12			p22483
p47240	Unknown	2.19	13			p24862
p47298	Glutamine amidotransferase, class-II	3.00 *	13
p47315	Similar to extracellular matrix proteins (KRS-rich and PT-repeats)	2.57	13			p24325
p47352	Unknown transmembrane protein	- 2.80	13			p6897
p8524	Similar to extracellular matrix proteins (KRS-rich and PT-repeats)	5.96	13			p23894
p47674	Iron starvation induced protein (ISIP3)	9.52	14		Up
p54757	Unknown (ankyrin domain)	3.36	14		Up	p25697
p54760	Protein kinase domain containing protein	3.76	14		Up	p1644
p37765	Unknown	6.06	14
p37891	Unknown	2.40	14			p21661
p37941	Unknown	2.18	14	p37941-p47669
p47669	Unknown transcription factor (MYND finger)	1.91	14	p37941-p47669		p22897
p47709	Guanylate cyclase	6.32 *	14			p8258
p47752	KS-rich protein similar to kinesin and myosin	2.02	14			p25233
p47785	NAD+ synthase	3.88	15		Up
p14401	Isocitrate lyase (ICL)	- 1.99 *	15			p35523
p38113	Unknown	2.40	15
p47789	Unknown KS rich protein	3.10	15			p24165
p47876	Unknown	2.02	15			p2782
p51092	Glutamine synthetase (GLNA2)	2.48 *	15			p26051
p48128	Unknown	5.14	16		Up	p24417
p38600	Cell surface protein with fasciclin domain	3.50	16			p25610
p48379	Unknown	24.18	17	p48378-p48379	Up
p48425	Spondin extracellular matrix protein	4.67	17		Up
# p38814	Guanylate cyclase	2.10	17
p22357	Glutamine synthase III	3.01 *	17			p270138
p48309	Unknown	2.27	17			p21223
p48345	3'5'-cyclic nucleotide phosphodiesterase	4.59	17			p8258
p48378	Unknown	6.91	17	p48378-p48379
p48438	Unknown	3.42	17			p6089
p48491	Subtilisin/Alkaline serine protease	2.53	17			p263092
p54920	Phosphoglycerate mutase	2.06	18		Up	p7166
p48622	Aspartyl asparaginyl beta-hydroxylase	2.75	18			p1926
p48678	Guanylate cyclase	2.71	18			p8258
p48685	Aspartyl beta-hydroxylase (ISS)	- 1.93	18
p48867	Unknown	11.74	19	p48867-p48868-pX-p39443-p48870	Up
p39443	Unknown	8.91	19	p48867-p48868-pX-p39443-p48870
p48753	Extracellular matrix protein (IPT/TIG domain)	3.98	19			p24694
p48824	Unknown	3.51	19
p48868	Unknown	2.86	19	p48867-p48868-pX-p39443-p48870		p23881
p48870	Unknown	3.03	19	p48867-p48868-pX-p39443-p48870
p48915	Extracellular endonuclease/ribonuclease	4.21	19			p269572
p51183	Cellular repressor of E1A-stimulated genes	60.93 *	20	p54986-p54987-p52498-p51183	Up	p21282
p52498	Unknown	23.14 *	20	p54986-p54987-p52498-p51183	Up
p54986	Unknown	48.78 *	20	p54986-p54987-p52498-p51183	Up
p54987	Iron starvation induced protein (ISIP2B)	118.38 *	20	p54986-p54987-p52498-p51183	Up
p39546	Unknown	2.09	20	p48943-p39546
p39554	Unknown	11.04	20
p48943	Unknown	2.39	20	p48943-p39546
p55031	Iron starvation induced protein (ISIP1)	7.35	21		Up
p15801	Protein of unknown function (DUF1349)	3.30	21
p39869	Unknown	1.80	21	p49209-pX-pX-pX-p39869
p39908	Unknown	5.07	21	p49237-pX-pX-pX-pX-p39908		p2911
p40022	Galactosyltransferase	2.34	21			p262287
p49133	Similar to cell surface PT repeats proteins	2.07	21			p23894
p49164	Unknown	- 1.87	21
p49209	similar to cell surface PT repeats proteins (galactose binding)	3.45	21	p49209-pX-pX-pX-p39869		p9963
p49225	Unknown	2.24	21			p6896
p49237	Unknown	1.99	21	p49237-pX-pX-pX-pX-p39908		p24989
p49264	Unknown	2.16	21			p23888
p49275	Unknown	5.38	21
p49281	Unknown	- 2.14	21			p21357
p55010	Aspartate aminotransferase	7.14	21
p16069	Mercuric reductase	2.12	23			p264440
p23423	Silicon transporter (PtSIT2)	- 3.09*	23	p23423-p55090		p268895
p40300	Unknown	2.07	23
p40447	Thioredoxin (TRX)-like protein	2.30	23			p25128
p49555	Guanylate cyclase	1.96	23			p8258
p49562	Unknown	1.93	23			p25212
p49598	Unknown	- 3.74*	23
p49605	Unknown	2.98	23
p49606	Unknown	1.99	23
p49613	Unknown	1.99	23
p49640	Unknown	1.94	23
p55090	Silicon transporter (PtSIT2)	- 3.06*	23	p23423-p55090		p268895	7.15
p16261	Similar to extracellular matrix proteins (LLR)	2.15	24			p12758
p40534	Unknown	2.01	24
p40577	Unknown	2.68	24
p40594	Unknown	2.29	24
p52619	Putative uric acid-xanthine permease	2.19 *	24			p13485	-2.79
p49857	Mitochondrial chaperone protein CIA30	2.13	25	p49857-p49858	Up
p30770	Cytochrome b5	1.88	25			p34447
p49842	Sodium/Pi-cotransporter	3.74	25			p24435
p49854	Unknown	2.35	25
p49858	Unknown	2.04	25	p49857-p49858
p49907	Unknown	2.63	25			p22959
p23658	Flavodoxin	42.68 *	26		Up	p19141
p49986	Unknown	2.73	26		Up
p3656	Similar to extracellular matrix proteins (LLR)	3.85	26			p263346
p40874	Unknown	4.52	26
p40891	Unknown (KS and PT repeats)	1.92	26			p25838
p49984	Unknown	5.28	26
p50021	Unknown	5.54	26			p3085
p50026	Sodium solute symporter	2.42	26
p50062	Unknown	2.72	26
p50153	Unknown	2.57	27			p11977
p41156	Unknown	1.94	28
p50252	Aldo/keto reductase	3.45	28			p21722
p50283	Unknown	3.45	28			p24130
p50428	Guanylate cyclase	2.66	29			p8258
p41423	Fructose-1,6-bisphosphate aldolase	11.15	30		Up	p11761
p16940	Kinase like protein	5.71	30			p37562
p4823	Guanylate cyclase	4.63 *	30			p8258
p50429	Putative Bifunctional glycosyl transferase	1.84	30			p10533
p50585	Unknown	8.77	31		Up
p41562	Unknown conserved transmembrane protein	3.06	31	p50576-p41562
p50572	Unknown	2.76	31			p22935
p50576	Unknown	2.37	31	p50576-p41562
p50582	Unknown	6.81	31			p24689
p41599	Similar to extracellular matrix proteins (KRS-rich)	4.70	32
p50615	Sec7 golgi-associated-domain protein	1.88	32			p262359
# p39146	Unknwon	4.83	bd_10x23
# p42267	Unknown	3.83	bd_28x34
# p46555	Unknown	3.82	bd_32x35	#p46555-#p46556-#p46557		p1743
# p46556	Unknown	5.06	bd_32x35	#p46555-#p46556-#p46557		p262455
# p46557	Unknown	6.20	bd_32x35	#p46555-#p46556-#p46557
1 The # corresponds to Phatr1 ID that are now present in the Phatr2 Unmapped sequence; except for the sequence #38814 that is present in chromosme 17 but not annotated.
2 The annotation correspond to the putative function deduced from the best hit in All non-redundant GenBank CDS or manual annotation.
3 The * indicates a gene for which the differential expression was validated by quantitative PCRs.
4 The X corresponds to a gene that was not found differnetially express in our conditions.
5 Data from the iron starvation experiments by Allen et al., 2008.
6 Microarray data from several nutrient stravation experiments by Mock et al., 2008.
