# Supplementary material for: Genome-Wide Transcriptome Analyses of Silicon Metabolism in Phaeodactylum tricornutum Reveal the Multilevel Regulation of Silicic Acid Transporters
Source: PLoS One. 2009 Oct 14;4(10):e7458. doi: 10.1371/journal.pone.0007458 (PMC2758714; doi:10.1371/journal.pone.0007458)
Supplement: Table S2 — Mapping of InterPro domains of the differentially express genes. (0.05 MB XLS) [file pone.0007458.s002.xls]

## Sheet: Table S2
Phaeo JGI Protein ID	IPRno	Description	Protein name	Assigned Functional category
p11401	IPR002052	N	Conserved_site	PS00092 (PROSITE)
p11401	IPR002052	N	Conserved_site	GO:0003676
p11401	IPR002052	N	Conserved_site	GO:0008168
p11401	IPR002052	N	Conserved_site	GO:0032259
p11401	IPR006970	PT repeat	Repeat	PF04886 (PFAM)
p11401	IPR006970	PT repeat	Repeat
p11401	noIPR	unintegrated	unintegrated	SignalP (SIGNALP)
p11401	noIPR	unintegrated	unintegrated	tmhmm (TMHMM)
p11401	noIPR	unintegrated	unintegrated
p11472	IPR002052	N	Conserved_site	PS00092 (PROSITE)
p11472	IPR002052	N	Conserved_site	GO:0003676
p11472	IPR002052	N	Conserved_site	GO:0008168
p11472	IPR002052	N	Conserved_site	GO:0032259
p11472	IPR006970	PT repeat	Repeat	PF04886 (PFAM)
p11472	IPR006970	PT repeat	Repeat
p11472	noIPR	unintegrated	unintegrated	SignalP (SIGNALP)
p11472	noIPR	unintegrated	unintegrated	tmhmm (TMHMM)
p11472	noIPR	unintegrated	unintegrated
p11793	IPR001611	Leucine	Repeat	PR00019 (PRINTS)
p11793	IPR001611	Leucine	Repeat	PF00560 (PFAM)
p11793	IPR001611	Leucine	Repeat	GO:0005515
p11793	IPR016160	Aldehyde dehydrogenase, conserved site	Conserved_site	PS00687 (PROSITE)
p11793	IPR016160	Aldehyde dehydrogenase, conserved site	Conserved_site	GO:0008152
p11793	IPR016160	Aldehyde dehydrogenase, conserved site	Conserved_site	GO:0016491
p11793	noIPR	unintegrated	unintegrated	G3DSA:3.80.10.10 (GENE3D)
p11793	noIPR	unintegrated	unintegrated	PTHR23258 (PANTHER)
p11793	noIPR	unintegrated	unintegrated	SSF52058 (SUPERFAMILY)
p11793	noIPR	unintegrated	unintegrated
p13078	noIPR	unintegrated	unintegrated	tmhmm (TMHMM)
p13078	noIPR	unintegrated	unintegrated
p13230	IPR005114	Helicase	Domain	PF03457 (PFAM)
p13230	IPR005114	Helicase	Domain
p14401	IPR000918	Isocitrate lyase and phosphorylmutase	Family	PF00463 (PFAM)
p14401	IPR000918	Isocitrate lyase and phosphorylmutase	Family	PS00161 (PROSITE)
p14401	IPR000918	Isocitrate lyase and phosphorylmutase	Family	GO:0003824
p14401	IPR000918	Isocitrate lyase and phosphorylmutase	Family	GO:0008152
p14401	IPR006254	Isocitrate lyase	Family	PIRSF001362 (PIR)
p14401	IPR006254	Isocitrate lyase	Family	PTHR21631:SF3 (PANTHER)
p14401	IPR006254	Isocitrate lyase	Family	TIGR01346 (TIGRFAMs)
p14401	IPR006254	Isocitrate lyase	Family	GO:0004451
p14401	IPR006254	Isocitrate lyase	Family	GO:0019752
p14401	IPR015809	Isocitrate lyase and phosphorylmutase, core	Domain	PD001857 (PRODOM)
p14401	IPR015809	Isocitrate lyase and phosphorylmutase, core	Domain	GO:0003824
p14401	IPR015809	Isocitrate lyase and phosphorylmutase, core	Domain	GO:0008152
p14401	IPR015813	Pyruvate/Phosphoenolpyruvate kinase, catalytic core	Domain	G3DSA:3.20.20.60 (GENE3D)
p14401	IPR015813	Pyruvate/Phosphoenolpyruvate kinase, catalytic core	Domain	SSF51621 (SUPERFAMILY)
p14401	IPR015813	Pyruvate/Phosphoenolpyruvate kinase, catalytic core	Domain	GO:0003824
p14401	noIPR	unintegrated	unintegrated	PTHR21631 (PANTHER)
p14401	noIPR	unintegrated	unintegrated
p15801	IPR009784	Protein of unknown function DUF1349	Family	PF07081 (PFAM)
p15801	IPR009784	Protein of unknown function DUF1349	Family
p16069	IPR000591	Pleckstrin/ G	Domain	PF00610 (PFAM)
p16069	IPR000591	Pleckstrin/ G	Domain	SM00049 (SMART)
p16069	IPR000591	Pleckstrin/ G	Domain	PS50186 (PROFILE)
p16069	IPR000591	Pleckstrin/ G	Domain	GO:0007242
p16069	IPR000815	Mercuric reductase	Family	PR00945 (PRINTS)
p16069	IPR000815	Mercuric reductase	Family	GO:0016491
p16069	IPR000815	Mercuric reductase	Family	GO:0050660
p16069	IPR001100	Pyridine nucleotide	Family	PR00411 (PRINTS)
p16069	IPR001100	Pyridine nucleotide	Family	GO:0006118
p16069	IPR001100	Pyridine nucleotide	Family	GO:0016491
p16069	IPR001327	Pyridine nucleotide	Domain	PD000139 (PRODOM)
p16069	IPR001327	Pyridine nucleotide	Domain	PF00070 (PFAM)
p16069	IPR001327	Pyridine nucleotide	Domain	GO:0016491
p16069	IPR001327	Pyridine nucleotide	Domain	GO:0050660
p16069	IPR004099	Pyridine nucleotide	Domain	G3DSA:3.30.390.30 (GENE3D)
p16069	IPR004099	Pyridine nucleotide	Domain	PF02852 (PFAM)
p16069	IPR004099	Pyridine nucleotide	Domain	GO:0005737
p16069	IPR004099	Pyridine nucleotide	Domain	GO:0016491
p16069	IPR004099	Pyridine nucleotide	Domain	GO:0045454
p16069	IPR004099	Pyridine nucleotide	Domain	GO:0050660
p16069	IPR011991	Winged helix repressor DNA	Domain	G3DSA:1.10.10.10 (GENE3D)
p16069	IPR011991	Winged helix repressor DNA	Domain
p16069	IPR012999	Pyridine nucleotide	Active_site	PS00076 (PROSITE)
p16069	IPR012999	Pyridine nucleotide	Active_site
p16069	IPR013027	FAD	Domain	PR00368 (PRINTS)
p16069	IPR013027	FAD	Domain	PF07992 (PFAM)
p16069	IPR013027	FAD	Domain
p16069	IPR016156	FAD/NAD	Domain	SSF55424 (SUPERFAMILY)
p16069	IPR016156	FAD/NAD	Domain	GO:0016491
p16069	IPR016156	FAD/NAD	Domain	GO:0050660
p16069	noIPR	unintegrated	unintegrated	G3DSA:3.50.50.60 (GENE3D)
p16069	noIPR	unintegrated	unintegrated	PTHR22912 (PANTHER)
p16069	noIPR	unintegrated	unintegrated	PTHR22912:SF29 (PANTHER)
p16069	noIPR	unintegrated	unintegrated	SSF46785 (SUPERFAMILY)
p16069	noIPR	unintegrated	unintegrated	SSF51905 (SUPERFAMILY)
p16069	noIPR	unintegrated	unintegrated
p16261	IPR001611	Leucine	Repeat	PF00560 (PFAM)
p16261	IPR001611	Leucine	Repeat	GO:0005515
p16261	noIPR	unintegrated	unintegrated	G3DSA:3.80.10.10 (GENE3D)
p16261	noIPR	unintegrated	unintegrated	PTHR23258 (PANTHER)
p16261	noIPR	unintegrated	unintegrated	PTHR23258:SF462 (PANTHER)
p16261	noIPR	unintegrated	unintegrated	tmhmm (TMHMM)
p16261	noIPR	unintegrated	unintegrated	SSF52058 (SUPERFAMILY)
p16261	noIPR	unintegrated	unintegrated
p16940	IPR000719	Protein kinase, core	Domain	PD000001 (PRODOM)
p16940	IPR000719	Protein kinase, core	Domain	PS50011 (PROFILE)
p16940	IPR000719	Protein kinase, core	Domain	GO:0004672
p16940	IPR000719	Protein kinase, core	Domain	GO:0005524
p16940	IPR000719	Protein kinase, core	Domain	GO:0006468
p16940	IPR011009	Protein kinase	Domain	SSF56112 (SUPERFAMILY)
p16940	IPR011009	Protein kinase	Domain
p16940	IPR017442	Serine/threonine protein kinase	Domain	PF00069 (PFAM)
p16940	IPR017442	Serine/threonine protein kinase	Domain	GO:0004672
p16940	IPR017442	Serine/threonine protein kinase	Domain	GO:0005524
p16940	IPR017442	Serine/threonine protein kinase	Domain	GO:0006468
p16940	noIPR	unintegrated	unintegrated	G3DSA:1.10.510.10 (GENE3D)
p16940	noIPR	unintegrated	unintegrated	PTHR23257 (PANTHER)
p16940	noIPR	unintegrated	unintegrated
p20424	IPR001734	Na+/solute symporter	Family	PTHR11819 (PANTHER)
p20424	IPR001734	Na+/solute symporter	Family	PF00474 (PFAM)
p20424	IPR001734	Na+/solute symporter	Family	PS50283 (PROFILE)
p20424	IPR001734	Na+/solute symporter	Family	GO:0005215
p20424	IPR001734	Na+/solute symporter	Family	GO:0006810
p20424	IPR001734	Na+/solute symporter	Family	GO:0016020
p20424	noIPR	unintegrated	unintegrated	PTHR11819:SF15 (PANTHER)
p20424	noIPR	unintegrated	unintegrated	tmhmm (TMHMM)
p20424	noIPR	unintegrated	unintegrated
p22357	IPR008146	Glutamine synthetase, catalytic region	Domain	PD001057 (PRODOM)
p22357	IPR008146	Glutamine synthetase, catalytic region	Domain	PF00120 (PFAM)
p22357	IPR008146	Glutamine synthetase, catalytic region	Domain	PS00181 (PROSITE)
p22357	IPR008146	Glutamine synthetase, catalytic region	Domain	GO:0004356
p22357	IPR008146	Glutamine synthetase, catalytic region	Domain	GO:0006807
p22357	IPR014746	Glutamine synthetase/guanido kinase, catalytic region	Domain	G3DSA:3.30.590.10 (GENE3D)
p22357	IPR014746	Glutamine synthetase/guanido kinase, catalytic region	Domain	GO:0003824
p22357	noIPR	unintegrated	unintegrated	PTHR20852 (PANTHER)
p22357	noIPR	unintegrated	unintegrated	PTHR20852:SF5 (PANTHER)
p22357	noIPR	unintegrated	unintegrated	SSF55931 (SUPERFAMILY)
p22357	noIPR	unintegrated	unintegrated
p23423	IPR001680	WD40 repeat	Repeat	PS00678 (PROSITE)
p23423	IPR001680	WD40 repeat	Repeat
p23423	IPR004693	Silicon transporter	Family	PF03842 (PFAM)
p23423	IPR004693	Silicon transporter	Family
p23423	noIPR	unintegrated	unintegrated	SignalP (SIGNALP)
p23423	noIPR	unintegrated	unintegrated	tmhmm (TMHMM)
p23423	noIPR	unintegrated	unintegrated
p23658	IPR001226	Flavodoxin, conserved site	Conserved_site	PS00201 (PROSITE)
p23658	IPR001226	Flavodoxin, conserved site	Conserved_site	GO:0006118
p23658	IPR001226	Flavodoxin, conserved site	Conserved_site	GO:0010181
p23658	IPR008254	Flavodoxin/nitric oxide synthase	Domain	PF00258 (PFAM)
p23658	IPR008254	Flavodoxin/nitric oxide synthase	Domain	PS50902 (PROFILE)
p23658	IPR008254	Flavodoxin/nitric oxide synthase	Domain	GO:0010181
p23658	IPR008254	Flavodoxin/nitric oxide synthase	Domain	GO:0016491
p23658	IPR010086	Flavodoxin, long chain	Family	TIGR01752 (TIGRFAMs)
p23658	IPR010086	Flavodoxin, long chain	Family	GO:0006118
p23658	IPR010086	Flavodoxin, long chain	Family	GO:0010181
p23658	noIPR	unintegrated	unintegrated	G3DSA:3.40.50.360 (GENE3D)
p23658	noIPR	unintegrated	unintegrated	SignalP (SIGNALP)
p23658	noIPR	unintegrated	unintegrated	tmhmm (TMHMM)
p23658	noIPR	unintegrated	unintegrated	SSF52218 (SUPERFAMILY)
p23658	noIPR	unintegrated	unintegrated
p25521	IPR002198	Short	Family	PR00080 (PRINTS)
p25521	IPR002198	Short	Family	PTHR19410 (PANTHER)
p25521	IPR002198	Short	Family	PF00106 (PFAM)
p25521	IPR002198	Short	Family	PS00061 (PROSITE)
p25521	IPR002198	Short	Family	GO:0008152
p25521	IPR002198	Short	Family	GO:0016491
p25521	IPR002347	Glucose/ribitol dehydrogenase	Family	PR00081 (PRINTS)
p25521	IPR002347	Glucose/ribitol dehydrogenase	Family	GO:0008152
p25521	IPR002347	Glucose/ribitol dehydrogenase	Family	GO:0016491
p25521	IPR016040	NAD(P)	Domain	G3DSA:3.40.50.720 (GENE3D)
p25521	IPR016040	NAD(P)	Domain	SSF51735 (SUPERFAMILY)
p25521	IPR016040	NAD(P)	Domain	GO:0003824
p25521	IPR016040	NAD(P)	Domain	GO:0005488
p25521	IPR016040	NAD(P)	Domain	GO:0008152
p25521	noIPR	unintegrated	unintegrated	PTHR19410:SF76 (PANTHER)
p25521	noIPR	unintegrated	unintegrated	SignalP (SIGNALP)
p25521	noIPR	unintegrated	unintegrated
p27877	IPR001905	Ammonium transporter	Family	PTHR11730 (PANTHER)
p27877	IPR001905	Ammonium transporter	Family	TIGR00836 (TIGRFAMs)
p27877	IPR001905	Ammonium transporter	Family	PS01219 (PROSITE)
p27877	IPR001905	Ammonium transporter	Family	GO:0006810
p27877	IPR001905	Ammonium transporter	Family	GO:0008519
p27877	IPR001905	Ammonium transporter	Family	GO:0016020
p27877	IPR010256	Rh	Family	PF00909 (PFAM)
p27877	IPR010256	Rh	Family	SSF111352 (SUPERFAMILY)
p27877	IPR010256	Rh	Family
p27877	noIPR	unintegrated	unintegrated	PTHR11730:SF8 (PANTHER)
p27877	noIPR	unintegrated	unintegrated	tmhmm (TMHMM)
p27877	noIPR	unintegrated	unintegrated
p30770	IPR001199	Cytochrome b5	Domain	PD000612 (PRODOM)
p30770	IPR001199	Cytochrome b5	Domain	PR00363 (PRINTS)
p30770	IPR001199	Cytochrome b5	Domain	G3DSA:3.10.120.10 (GENE3D)
p30770	IPR001199	Cytochrome b5	Domain	PF00173 (PFAM)
p30770	IPR001199	Cytochrome b5	Domain	PS50255 (PROFILE)
p30770	IPR001199	Cytochrome b5	Domain	PS00191 (PROSITE)
p30770	IPR001199	Cytochrome b5	Domain	SSF55856 (SUPERFAMILY)
p30770	IPR001199	Cytochrome b5	Domain	GO:0020037
p30770	IPR001199	Cytochrome b5	Domain	GO:0046914
p30770	noIPR	unintegrated	unintegrated	PTHR19359 (PANTHER)
p30770	noIPR	unintegrated	unintegrated	tmhmm (TMHMM)
p30770	noIPR	unintegrated	unintegrated
p32401	noIPR	unintegrated	unintegrated	SignalP (SIGNALP)
p32401	noIPR	unintegrated	unintegrated	tmhmm (TMHMM)
p32401	noIPR	unintegrated	unintegrated
p33648	IPR006598	Lipopolysaccharide	Family	SM00672 (SMART)
p33648	IPR006598	Lipopolysaccharide	Family
p33648	noIPR	unintegrated	unintegrated	PTHR12203 (PANTHER)
p33648	noIPR	unintegrated	unintegrated	SignalP (SIGNALP)
p33648	noIPR	unintegrated	unintegrated	tmhmm (TMHMM)
p33648	noIPR	unintegrated	unintegrated
p33763	noIPR	unintegrated	unintegrated	SignalP (SIGNALP)
p33763	noIPR	unintegrated	unintegrated	tmhmm (TMHMM)
p33763	noIPR	unintegrated	unintegrated
p34031	IPR001584	Integrase, catalytic core	Domain	PF00665 (PFAM)
p34031	IPR001584	Integrase, catalytic core	Domain	PS50994 (PROFILE)
p34031	IPR001584	Integrase, catalytic core	Domain	GO:0003677
p34031	IPR001584	Integrase, catalytic core	Domain	GO:0015074
p34031	IPR012337	Polynucleotidyl transferase, Ribonuclease H fold	Domain	SSF53098 (SUPERFAMILY)
p34031	IPR012337	Polynucleotidyl transferase, Ribonuclease H fold	Domain	GO:0003676
p34031	noIPR	unintegrated	unintegrated	G3DSA:3.30.420.10 (GENE3D)
p34031	noIPR	unintegrated	unintegrated
p34085	noIPR	unintegrated	unintegrated	G3DSA:3.10.180.10 (GENE3D)
p34085	noIPR	unintegrated	unintegrated	SSF54593 (SUPERFAMILY)
p34085	noIPR	unintegrated	unintegrated
p34415	IPR000232	Heat shock factor (HSF)	Domain	PD001788 (PRODOM)
p34415	IPR000232	Heat shock factor (HSF)	Domain	PR00056 (PRINTS)
p34415	IPR000232	Heat shock factor (HSF)	Domain	PF00447 (PFAM)
p34415	IPR000232	Heat shock factor (HSF)	Domain	SM00415 (SMART)
p34415	IPR000232	Heat shock factor (HSF)	Domain	GO:0003700
p34415	IPR000232	Heat shock factor (HSF)	Domain	GO:0005634
p34415	IPR000232	Heat shock factor (HSF)	Domain	GO:0043565
p34415	IPR011991	Winged helix repressor DNA	Domain	G3DSA:1.10.10.10 (GENE3D)
p34415	IPR011991	Winged helix repressor DNA	Domain
p34415	noIPR	unintegrated	unintegrated	PTHR10015 (PANTHER)
p34415	noIPR	unintegrated	unintegrated	PTHR10015:SF16 (PANTHER)
p34415	noIPR	unintegrated	unintegrated	SSF46785 (SUPERFAMILY)
p34415	noIPR	unintegrated	unintegrated
p34433	noIPR	unintegrated	unintegrated	SignalP (SIGNALP)
p34433	noIPR	unintegrated	unintegrated
p35102	noIPR	unintegrated	unintegrated	SignalP (SIGNALP)
p35102	noIPR	unintegrated	unintegrated
p35395	IPR001199	Cytochrome b5	Domain	PD000612 (PRODOM)
p35395	IPR001199	Cytochrome b5	Domain	G3DSA:3.10.120.10 (GENE3D)
p35395	IPR001199	Cytochrome b5	Domain	PF00173 (PFAM)
p35395	IPR001199	Cytochrome b5	Domain	PS50255 (PROFILE)
p35395	IPR001199	Cytochrome b5	Domain	SSF55856 (SUPERFAMILY)
p35395	IPR001199	Cytochrome b5	Domain	GO:0020037
p35395	IPR001199	Cytochrome b5	Domain	GO:0046914
p35395	noIPR	unintegrated	unintegrated	PTHR19370 (PANTHER)
p35395	noIPR	unintegrated	unintegrated	PTHR19370:SF5 (PANTHER)
p35395	noIPR	unintegrated	unintegrated
p35733	noIPR	unintegrated	unintegrated	SignalP (SIGNALP)
p35733	noIPR	unintegrated	unintegrated	tmhmm (TMHMM)
p35733	noIPR	unintegrated	unintegrated	SSF103481 (SUPERFAMILY)
p35733	noIPR	unintegrated	unintegrated
p3656	IPR001611	Leucine	Repeat	PR00019 (PRINTS)
p3656	IPR001611	Leucine	Repeat	PF00560 (PFAM)
p3656	IPR001611	Leucine	Repeat	GO:0005515
p3656	noIPR	unintegrated	unintegrated	G3DSA:3.80.10.10 (GENE3D)
p3656	noIPR	unintegrated	unintegrated	PTHR23258 (PANTHER)
p3656	noIPR	unintegrated	unintegrated	SSF52058 (SUPERFAMILY)
p3656	noIPR	unintegrated	unintegrated
p36586	IPR000402	ATPase, P	Family	PTHR11523 (PANTHER)
p36586	IPR000402	ATPase, P	Family	GO:0005391
p36586	IPR000402	ATPase, P	Family	GO:0006813
p36586	IPR000402	ATPase, P	Family	GO:0006814
p36586	IPR000402	ATPase, P	Family	GO:0016020
p36586	noIPR	unintegrated	unintegrated	tmhmm (TMHMM)
p36586	noIPR	unintegrated	unintegrated
p36633	IPR002110	Ankyrin	Repeat	G3DSA:1.25.40.20 (GENE3D)
p36633	IPR002110	Ankyrin	Repeat	SSF48403 (SUPERFAMILY)
p36633	IPR002110	Ankyrin	Repeat
p36794	IPR005114	Helicase	Domain	PF03457 (PFAM)
p36794	IPR005114	Helicase	Domain
p37052	IPR000232	Heat shock factor (HSF)	Domain	PD001788 (PRODOM)
p37052	IPR000232	Heat shock factor (HSF)	Domain	PR00056 (PRINTS)
p37052	IPR000232	Heat shock factor (HSF)	Domain	SM00415 (SMART)
p37052	IPR000232	Heat shock factor (HSF)	Domain	GO:0003700
p37052	IPR000232	Heat shock factor (HSF)	Domain	GO:0005634
p37052	IPR000232	Heat shock factor (HSF)	Domain	GO:0043565
p37052	IPR011991	Winged helix repressor DNA	Domain	G3DSA:1.10.10.10 (GENE3D)
p37052	IPR011991	Winged helix repressor DNA	Domain
p37052	noIPR	unintegrated	unintegrated	PTHR10015 (PANTHER)
p37052	noIPR	unintegrated	unintegrated	PTHR10015:SF6 (PANTHER)
p37052	noIPR	unintegrated	unintegrated	SSF46785 (SUPERFAMILY)
p37052	noIPR	unintegrated	unintegrated
p37765	noIPR	unintegrated	unintegrated	tmhmm (TMHMM)
p37765	noIPR	unintegrated	unintegrated
p37941	noIPR	unintegrated	unintegrated	SignalP (SIGNALP)
p37941	noIPR	unintegrated	unintegrated	tmhmm (TMHMM)
p37941	noIPR	unintegrated	unintegrated
p38113	noIPR	unintegrated	unintegrated	tmhmm (TMHMM)
p38113	noIPR	unintegrated	unintegrated
p38600	IPR000782	Beta	Domain	PF02469 (PFAM)
p38600	IPR000782	Beta	Domain	SM00554 (SMART)
p38600	IPR000782	Beta	Domain	PS50213 (PROFILE)
p38600	IPR000782	Beta	Domain	SSF82153 (SUPERFAMILY)
p38600	IPR000782	Beta	Domain
p38600	noIPR	unintegrated	unintegrated	PTHR10900 (PANTHER)
p38600	noIPR	unintegrated	unintegrated	PTHR10900:SF9 (PANTHER)
p38600	noIPR	unintegrated	unintegrated
p38814	IPR001054	Adenylyl cyclase class	Domain	G3DSA:3.30.70.1230 (GENE3D)
p38814	IPR001054	Adenylyl cyclase class	Domain	PF00211 (PFAM)
p38814	IPR001054	Adenylyl cyclase class	Domain	SM00044 (SMART)
p38814	IPR001054	Adenylyl cyclase class	Domain	PS50125 (PROFILE)
p38814	IPR001054	Adenylyl cyclase class	Domain	SSF55073 (SUPERFAMILY)
p38814	IPR001054	Adenylyl cyclase class	Domain	GO:0007242
p38814	IPR001054	Adenylyl cyclase class	Domain	GO:0009190
p38814	IPR001054	Adenylyl cyclase class	Domain	GO:0016849
p38814	IPR002073	3'5'	Domain	PF00233 (PFAM)
p38814	IPR002073	3'5'	Domain	GO:0007165
p38814	IPR003607	Metal	Domain	SM00471 (SMART)
p38814	IPR003607	Metal	Domain	GO:0003824
p38814	noIPR	unintegrated	unintegrated	G3DSA:1.10.1300.10 (GENE3D)
p38814	noIPR	unintegrated	unintegrated	PTHR11920 (PANTHER)
p38814	noIPR	unintegrated	unintegrated	PTHR11920:SF51 (PANTHER)
p38814	noIPR	unintegrated	unintegrated	tmhmm (TMHMM)
p38814	noIPR	unintegrated	unintegrated	SSF109604 (SUPERFAMILY)
p38814	noIPR	unintegrated	unintegrated
p39554	noIPR	unintegrated	unintegrated	SignalP (SIGNALP)
p39554	noIPR	unintegrated	unintegrated	tmhmm (TMHMM)
p39554	noIPR	unintegrated	unintegrated
p39869	noIPR	unintegrated	unintegrated	SignalP (SIGNALP)
p39869	noIPR	unintegrated	unintegrated	tmhmm (TMHMM)
p39869	noIPR	unintegrated	unintegrated
p40022	noIPR	unintegrated	unintegrated	PTHR23033 (PANTHER)
p40022	noIPR	unintegrated	unintegrated	PTHR23033:SF1 (PANTHER)
p40022	noIPR	unintegrated	unintegrated
p40447	IPR006662	Thioredoxin	Domain	PR00421 (PRINTS)
p40447	IPR006662	Thioredoxin	Domain	GO:0045454
p40447	IPR012335	Thioredoxin fold	Domain	G3DSA:3.40.30.10 (GENE3D)
p40447	IPR012335	Thioredoxin fold	Domain
p40447	IPR012336	Thioredoxin	Domain	SSF52833 (SUPERFAMILY)
p40447	IPR012336	Thioredoxin	Domain
p40447	noIPR	unintegrated	unintegrated	PTHR13871 (PANTHER)
p40447	noIPR	unintegrated	unintegrated
p40534	noIPR	unintegrated	unintegrated	SignalP (SIGNALP)
p40534	noIPR	unintegrated	unintegrated	tmhmm (TMHMM)
p40534	noIPR	unintegrated	unintegrated
p40577	noIPR	unintegrated	unintegrated	G3DSA:3.80.10.10 (GENE3D)
p40577	noIPR	unintegrated	unintegrated	PTHR13824 (PANTHER)
p40577	noIPR	unintegrated	unintegrated	SSF52047 (SUPERFAMILY)
p40577	noIPR	unintegrated	unintegrated
p40594	noIPR	unintegrated	unintegrated	SignalP (SIGNALP)
p40594	noIPR	unintegrated	unintegrated
p40891	noIPR	unintegrated	unintegrated	SignalP (SIGNALP)
p40891	noIPR	unintegrated	unintegrated	tmhmm (TMHMM)
p40891	noIPR	unintegrated	unintegrated
p41423	IPR000741	Fructose	Family	PD001128 (PRODOM)
p41423	IPR000741	Fructose	Family	PTHR11627 (PANTHER)
p41423	IPR000741	Fructose	Family	PF00274 (PFAM)
p41423	IPR000741	Fructose	Family	PS00158 (PROSITE)
p41423	IPR000741	Fructose	Family	GO:0004332
p41423	IPR000741	Fructose	Family	GO:0006096
p41423	IPR013785	Aldolase	Domain	G3DSA:3.20.20.70 (GENE3D)
p41423	IPR013785	Aldolase	Domain	GO:0003824
p41423	IPR013785	Aldolase	Domain	GO:0008152
p41423	noIPR	unintegrated	unintegrated	SSF51569 (SUPERFAMILY)
p41423	noIPR	unintegrated	unintegrated
p41562	IPR001680	WD40 repeat	Repeat	PS00678 (PROSITE)
p41562	IPR001680	WD40 repeat	Repeat
p41562	IPR005046	Protein of unknown function DUF285, lipoprotein predicted	Family	PF03382 (PFAM)
p41562	IPR005046	Protein of unknown function DUF285, lipoprotein predicted	Family
p41562	IPR011889	Bacterial surface protein 26	Repeat	TIGR02167 (TIGRFAMs)
p41562	IPR011889	Bacterial surface protein 26	Repeat
p41562	noIPR	unintegrated	unintegrated	SignalP (SIGNALP)
p41562	noIPR	unintegrated	unintegrated
p41599	noIPR	unintegrated	unintegrated	SignalP (SIGNALP)
p41599	noIPR	unintegrated	unintegrated	tmhmm (TMHMM)
p41599	noIPR	unintegrated	unintegrated
p42423	IPR006670	Cyclin	Domain	SM00385 (SMART)
p42423	IPR006670	Cyclin	Domain
p42423	IPR006671	Cyclin, N	Domain	PF00134 (PFAM)
p42423	IPR006671	Cyclin, N	Domain
p42423	IPR011028	Cyclin	Domain	SSF47954 (SUPERFAMILY)
p42423	IPR011028	Cyclin	Domain
p42423	IPR013763	Cyclin	Domain	G3DSA:1.10.472.10 (GENE3D)
p42423	IPR013763	Cyclin	Domain
p42423	noIPR	unintegrated	unintegrated	PTHR10177 (PANTHER)
p42423	noIPR	unintegrated	unintegrated
p42647	IPR015891	Cyclophilin	Domain	SSF50891 (SUPERFAMILY)
p42647	IPR015891	Cyclophilin	Domain
p42647	noIPR	unintegrated	unintegrated	tmhmm (TMHMM)
p42647	noIPR	unintegrated	unintegrated
p42887	noIPR	unintegrated	unintegrated	SignalP (SIGNALP)
p42887	noIPR	unintegrated	unintegrated	tmhmm (TMHMM)
p42887	noIPR	unintegrated	unintegrated
p43087	noIPR	unintegrated	unintegrated	SignalP (SIGNALP)
p43087	noIPR	unintegrated	unintegrated
p43325	noIPR	unintegrated	unintegrated	SignalP (SIGNALP)
p43325	noIPR	unintegrated	unintegrated	tmhmm (TMHMM)
p43325	noIPR	unintegrated	unintegrated
p43410	IPR001846	von Willebrand factor, type D	Domain	PS51233 (PROFILE)
p43410	IPR001846	von Willebrand factor, type D	Domain
p43410	noIPR	unintegrated	unintegrated	PTHR11339 (PANTHER)
p43410	noIPR	unintegrated	unintegrated	PTHR11339:SF26 (PANTHER)
p43410	noIPR	unintegrated	unintegrated	SignalP (SIGNALP)
p43410	noIPR	unintegrated	unintegrated
p43466	IPR001128	Cytochrome P450	Family	PR00385 (PRINTS)
p43466	IPR001128	Cytochrome P450	Family	G3DSA:1.10.630.10 (GENE3D)
p43466	IPR001128	Cytochrome P450	Family	PTHR19383 (PANTHER)
p43466	IPR001128	Cytochrome P450	Family	PF00067 (PFAM)
p43466	IPR001128	Cytochrome P450	Family	SSF48264 (SUPERFAMILY)
p43466	IPR001128	Cytochrome P450	Family	GO:0004497
p43466	IPR001128	Cytochrome P450	Family	GO:0005506
p43466	IPR001128	Cytochrome P450	Family	GO:0006118
p43466	IPR001128	Cytochrome P450	Family	GO:0020037
p43466	IPR002401	Cytochrome P450, E	Family	PR00463 (PRINTS)
p43466	IPR002401	Cytochrome P450, E	Family	GO:0004497
p43466	IPR002401	Cytochrome P450, E	Family	GO:0005506
p43466	IPR002401	Cytochrome P450, E	Family	GO:0006118
p43466	IPR002401	Cytochrome P450, E	Family	GO:0020037
p43466	noIPR	unintegrated	unintegrated	SignalP (SIGNALP)
p43466	noIPR	unintegrated	unintegrated	tmhmm (TMHMM)
p43466	noIPR	unintegrated	unintegrated
p43604	IPR000172	Glucose	Domain	PF00732 (PFAM)
p43604	IPR000172	Glucose	Domain	PS00624 (PROSITE)
p43604	IPR000172	Glucose	Domain	GO:0050660
p43604	IPR007867	Glucose	Domain	PF05199 (PFAM)
p43604	IPR007867	Glucose	Domain
p43604	IPR012132	Glucose	Family	PIRSF000137 (PIR)
p43604	IPR012132	Glucose	Family	GO:0006066
p43604	IPR012132	Glucose	Family	GO:0050660
p43604	noIPR	unintegrated	unintegrated	G3DSA:3.50.50.60 (GENE3D)
p43604	noIPR	unintegrated	unintegrated	PTHR11552 (PANTHER)
p43604	noIPR	unintegrated	unintegrated	SSF51905 (SUPERFAMILY)
p43604	noIPR	unintegrated	unintegrated
p43925	noIPR	unintegrated	unintegrated	SignalP (SIGNALP)
p43925	noIPR	unintegrated	unintegrated	tmhmm (TMHMM)
p43925	noIPR	unintegrated	unintegrated
p43971	noIPR	unintegrated	unintegrated	SignalP (SIGNALP)
p43971	noIPR	unintegrated	unintegrated
p44073	noIPR	unintegrated	unintegrated	SignalP (SIGNALP)
p44073	noIPR	unintegrated	unintegrated	tmhmm (TMHMM)
p44073	noIPR	unintegrated	unintegrated
p44441	IPR001611	Leucine	Repeat	PF00560 (PFAM)
p44441	IPR001611	Leucine	Repeat	GO:0005515
p44441	noIPR	unintegrated	unintegrated	G3DSA:3.80.10.10 (GENE3D)
p44441	noIPR	unintegrated	unintegrated	PTHR23258 (PANTHER)
p44441	noIPR	unintegrated	unintegrated	SSF52058 (SUPERFAMILY)
p44441	noIPR	unintegrated	unintegrated
p44524	IPR012466	Adaptin ear	Family	PF07933 (PFAM)
p44524	IPR012466	Adaptin ear	Family	GO:0006897
p44524	IPR012466	Adaptin ear	Family	GO:0016020
p44524	noIPR	unintegrated	unintegrated	PTHR12847 (PANTHER)
p44524	noIPR	unintegrated	unintegrated
p44607	IPR010916	TonB box, conserved site	Conserved_site	PS00430 (PROSITE)
p44607	IPR010916	TonB box, conserved site	Conserved_site
p44680	noIPR	unintegrated	unintegrated	SignalP (SIGNALP)
p44680	noIPR	unintegrated	unintegrated	tmhmm (TMHMM)
p44680	noIPR	unintegrated	unintegrated
p44874	noIPR	unintegrated	unintegrated	SignalP (SIGNALP)
p44874	noIPR	unintegrated	unintegrated
p44994	IPR006970	PT repeat	Repeat	PF04886 (PFAM)
p44994	IPR006970	PT repeat	Repeat
p44994	noIPR	unintegrated	unintegrated	SignalP (SIGNALP)
p44994	noIPR	unintegrated	unintegrated
p44995	IPR006970	PT repeat	Repeat	PF04886 (PFAM)
p44995	IPR006970	PT repeat	Repeat
p44995	noIPR	unintegrated	unintegrated	SignalP (SIGNALP)
p44995	noIPR	unintegrated	unintegrated
p45011	IPR001841	Zinc finger, RING	Domain	PF00097 (PFAM)
p45011	IPR001841	Zinc finger, RING	Domain	SM00184 (SMART)
p45011	IPR001841	Zinc finger, RING	Domain	PS50089 (PROFILE)
p45011	IPR001841	Zinc finger, RING	Domain	GO:0005515
p45011	IPR001841	Zinc finger, RING	Domain	GO:0008270
p45011	IPR013083	Zinc finger, RING/FYVE/PHD	Domain	G3DSA:3.30.40.10 (GENE3D)
p45011	IPR013083	Zinc finger, RING/FYVE/PHD	Domain
p45011	noIPR	unintegrated	unintegrated	PTHR22937 (PANTHER)
p45011	noIPR	unintegrated	unintegrated	PTHR22937:SF6 (PANTHER)
p45011	noIPR	unintegrated	unintegrated	tmhmm (TMHMM)
p45011	noIPR	unintegrated	unintegrated	SSF57850 (SUPERFAMILY)
p45011	noIPR	unintegrated	unintegrated
p45027	noIPR	unintegrated	unintegrated	SignalP (SIGNALP)
p45027	noIPR	unintegrated	unintegrated
p45241	noIPR	unintegrated	unintegrated	SignalP (SIGNALP)
p45241	noIPR	unintegrated	unintegrated	tmhmm (TMHMM)
p45241	noIPR	unintegrated	unintegrated
p45242	noIPR	unintegrated	unintegrated	tmhmm (TMHMM)
p45242	noIPR	unintegrated	unintegrated
p45476	IPR003128	Villin headpiece	Domain	G3DSA:1.10.950.10 (GENE3D)
p45476	IPR003128	Villin headpiece	Domain	PF02209 (PFAM)
p45476	IPR003128	Villin headpiece	Domain	PS51089 (PROFILE)
p45476	IPR003128	Villin headpiece	Domain	SSF47050 (SUPERFAMILY)
p45476	IPR003128	Villin headpiece	Domain	GO:0003779
p45476	IPR003128	Villin headpiece	Domain	GO:0007010
p45476	IPR007122	Gelsolin	Family	PTHR11977 (PANTHER)
p45476	IPR007122	Gelsolin	Family	GO:0003779
p45637	IPR006162	Phosphopantetheine attachment site	PTM	PS00012 (PROSITE)
p45637	IPR006162	Phosphopantetheine attachment site	PTM	GO:0031177
p45737	noIPR	unintegrated	unintegrated	SignalP (SIGNALP)
p45737	noIPR	unintegrated	unintegrated
p45959	noIPR	unintegrated	unintegrated	PTHR10340 (PANTHER)
p45959	noIPR	unintegrated	unintegrated	PTHR10340:SF1 (PANTHER)
p45959	noIPR	unintegrated	unintegrated	tmhmm (TMHMM)
p45959	noIPR	unintegrated	unintegrated	SSF56300 (SUPERFAMILY)
p45959	noIPR	unintegrated	unintegrated
p46013	IPR000194	ATPase, F1/V1/A1 complex, alpha/beta subunit, nucleotide	Domain	PS00152 (PROSITE)
p46013	IPR000194	ATPase, F1/V1/A1 complex, alpha/beta subunit, nucleotide	Domain	GO:0015078
p46013	IPR000194	ATPase, F1/V1/A1 complex, alpha/beta subunit, nucleotide	Domain	GO:0016469
p46013	IPR002110	Ankyrin	Repeat	PS50088 (PROFILE)
p46013	IPR002110	Ankyrin	Repeat	PS50297 (PROFILE)
p46013	IPR002110	Ankyrin	Repeat
p46346	IPR001611	Leucine	Repeat	PR00019 (PRINTS)
p46346	IPR001611	Leucine	Repeat	PF00560 (PFAM)
p46346	IPR001611	Leucine	Repeat	GO:0005515
p46346	noIPR	unintegrated	unintegrated	G3DSA:3.80.10.10 (GENE3D)
p46346	noIPR	unintegrated	unintegrated	PTHR23258 (PANTHER)
p46346	noIPR	unintegrated	unintegrated	PTHR23258:SF462 (PANTHER)
p46346	noIPR	unintegrated	unintegrated	tmhmm (TMHMM)
p46346	noIPR	unintegrated	unintegrated	SSF52047 (SUPERFAMILY)
p46346	noIPR	unintegrated	unintegrated
p46375	noIPR	unintegrated	unintegrated	SignalP (SIGNALP)
p46375	noIPR	unintegrated	unintegrated	tmhmm (TMHMM)
p46375	noIPR	unintegrated	unintegrated
p46508	noIPR	unintegrated	unintegrated	SignalP (SIGNALP)
p46508	noIPR	unintegrated	unintegrated	tmhmm (TMHMM)
p46508	noIPR	unintegrated	unintegrated
p46519	IPR000408	Regulator of chromosome condensation, RCC1	Repeat	PS00626 (PROSITE)
p46519	IPR000408	Regulator of chromosome condensation, RCC1	Repeat
p46555	IPR000048	IQ calmodulin	Domain	PF00612 (PFAM)
p46555	IPR000048	IQ calmodulin	Domain	SM00015 (SMART)
p46555	IPR000048	IQ calmodulin	Domain	PS50096 (PROFILE)
p46555	IPR000048	IQ calmodulin	Domain
p46557	IPR000048	IQ calmodulin	Domain	PF00612 (PFAM)
p46557	IPR000048	IQ calmodulin	Domain	PS50096 (PROFILE)
p46557	IPR000048	IQ calmodulin	Domain
p46559	IPR006626	Parallel beta	Repeat	SM00710 (SMART)
p46559	IPR006626	Parallel beta	Repeat
p46559	noIPR	unintegrated	unintegrated	PTHR15535 (PANTHER)
p46559	noIPR	unintegrated	unintegrated	PTHR15535:SF3 (PANTHER)
p46559	noIPR	unintegrated	unintegrated	SignalP (SIGNALP)
p46559	noIPR	unintegrated	unintegrated
p46560	IPR006626	Parallel beta	Repeat	SM00710 (SMART)
p46560	IPR006626	Parallel beta	Repeat
p46560	noIPR	unintegrated	unintegrated	PTHR15535 (PANTHER)
p46560	noIPR	unintegrated	unintegrated	PTHR15535:SF3 (PANTHER)
p46560	noIPR	unintegrated	unintegrated	SignalP (SIGNALP)
p46560	noIPR	unintegrated	unintegrated
p46563	IPR006626	Parallel beta	Repeat	SM00710 (SMART)
p46563	IPR006626	Parallel beta	Repeat
p46563	IPR011050	Pectin lyase fold/virulence factor	Domain	SSF51126 (SUPERFAMILY)
p46563	IPR011050	Pectin lyase fold/virulence factor	Domain
p46563	noIPR	unintegrated	unintegrated	PTHR15535 (PANTHER)
p46563	noIPR	unintegrated	unintegrated	PTHR15535:SF3 (PANTHER)
p46563	noIPR	unintegrated	unintegrated	SignalP (SIGNALP)
p46563	noIPR	unintegrated	unintegrated
p46746	noIPR	unintegrated	unintegrated	SignalP (SIGNALP)
p46746	noIPR	unintegrated	unintegrated	tmhmm (TMHMM)
p46746	noIPR	unintegrated	unintegrated
p46821	noIPR	unintegrated	unintegrated	tmhmm (TMHMM)
p46821	noIPR	unintegrated	unintegrated
p46928	IPR013121	Ferric reductase, NAD binding	Domain	PF08030 (PFAM)
p46928	IPR013121	Ferric reductase, NAD binding	Domain
p46928	IPR013130	Ferric reductase	Domain	PF01794 (PFAM)
p46928	IPR013130	Ferric reductase	Domain	GO:0005506
p46928	IPR013130	Ferric reductase	Domain	GO:0006118
p46928	IPR013130	Ferric reductase	Domain	GO:0016021
p46928	IPR013130	Ferric reductase	Domain	GO:0016491
p46928	IPR013130	Ferric reductase	Domain	GO:0050660
p46928	noIPR	unintegrated	unintegrated	PTHR11972 (PANTHER)
p46928	noIPR	unintegrated	unintegrated	SignalP (SIGNALP)
p46928	noIPR	unintegrated	unintegrated	tmhmm (TMHMM)
p46928	noIPR	unintegrated	unintegrated	SSF52343 (SUPERFAMILY)
p46928	noIPR	unintegrated	unintegrated
p46929	noIPR	unintegrated	unintegrated	SignalP (SIGNALP)
p46929	noIPR	unintegrated	unintegrated	tmhmm (TMHMM)
p46929	noIPR	unintegrated	unintegrated
p47114	noIPR	unintegrated	unintegrated	PTHR12203 (PANTHER)
p47114	noIPR	unintegrated	unintegrated	PTHR12203:SF5 (PANTHER)
p47114	noIPR	unintegrated	unintegrated	SignalP (SIGNALP)
p47114	noIPR	unintegrated	unintegrated	tmhmm (TMHMM)
p47114	noIPR	unintegrated	unintegrated
p47240	noIPR	unintegrated	unintegrated	SignalP (SIGNALP)
p47240	noIPR	unintegrated	unintegrated	tmhmm (TMHMM)
p47240	noIPR	unintegrated	unintegrated
p47298	IPR000583	Glutamine amidotransferase, class	Domain	PS00443 (PROSITE)
p47298	IPR000583	Glutamine amidotransferase, class	Domain	GO:0008152
p47298	noIPR	unintegrated	unintegrated	SignalP (SIGNALP)
p47298	noIPR	unintegrated	unintegrated	tmhmm (TMHMM)
p47298	noIPR	unintegrated	unintegrated
p47315	IPR003368	Polymorphic membrane protein, Chlamydia	Repeat	PF02415 (PFAM)
p47315	IPR003368	Polymorphic membrane protein, Chlamydia	Repeat
p47315	IPR006970	PT repeat	Repeat	PF04886 (PFAM)
p47315	IPR006970	PT repeat	Repeat
p47315	noIPR	unintegrated	unintegrated	SignalP (SIGNALP)
p47315	noIPR	unintegrated	unintegrated
p47352	IPR000620	Protein of unknown function DUF6, transmembrane	Domain	PF00892 (PFAM)
p47352	IPR000620	Protein of unknown function DUF6, transmembrane	Domain	GO:0016020
p47352	noIPR	unintegrated	unintegrated	SignalP (SIGNALP)
p47352	noIPR	unintegrated	unintegrated	tmhmm (TMHMM)
p47352	noIPR	unintegrated	unintegrated	SSF103481 (SUPERFAMILY)
p47352	noIPR	unintegrated	unintegrated
p47669	IPR002893	Zinc finger, MYND	Domain	PF01753 (PFAM)
p47669	IPR002893	Zinc finger, MYND	Domain	PS50865 (PROFILE)
p47669	IPR002893	Zinc finger, MYND	Domain	PS01360 (PROSITE)
p47669	IPR002893	Zinc finger, MYND	Domain	GO:0008270
p47669	noIPR	unintegrated	unintegrated	PTHR12298 (PANTHER)
p47669	noIPR	unintegrated	unintegrated	PTHR12298:SF4 (PANTHER)
p47669	noIPR	unintegrated	unintegrated
p47674	IPR005183	Protein of unknown function DUF305	Domain	PF03713 (PFAM)
p47674	IPR005183	Protein of unknown function DUF305	Domain
p47674	noIPR	unintegrated	unintegrated	SignalP (SIGNALP)
p47674	noIPR	unintegrated	unintegrated
p47709	IPR001054	Adenylyl cyclase class	Domain	G3DSA:3.30.70.1230 (GENE3D)
p47709	IPR001054	Adenylyl cyclase class	Domain	PF00211 (PFAM)
p47709	IPR001054	Adenylyl cyclase class	Domain	SM00044 (SMART)
p47709	IPR001054	Adenylyl cyclase class	Domain	PS50125 (PROFILE)
p47709	IPR001054	Adenylyl cyclase class	Domain	SSF55073 (SUPERFAMILY)
p47709	IPR001054	Adenylyl cyclase class	Domain	GO:0007242
p47709	IPR001054	Adenylyl cyclase class	Domain	GO:0009190
p47709	IPR001054	Adenylyl cyclase class	Domain	GO:0016849
p47709	IPR002073	3'5'	Domain	PF00233 (PFAM)
p47709	IPR002073	3'5'	Domain	GO:0007165
p47709	IPR003607	Metal	Domain	SM00471 (SMART)
p47709	IPR003607	Metal	Domain	GO:0003824
p47709	noIPR	unintegrated	unintegrated	G3DSA:1.10.1300.10 (GENE3D)
p47709	noIPR	unintegrated	unintegrated	PTHR11920 (PANTHER)
p47709	noIPR	unintegrated	unintegrated	PTHR11920:SF51 (PANTHER)
p47709	noIPR	unintegrated	unintegrated	SignalP (SIGNALP)
p47709	noIPR	unintegrated	unintegrated	tmhmm (TMHMM)
p47709	noIPR	unintegrated	unintegrated	SSF109604 (SUPERFAMILY)
p47709	noIPR	unintegrated	unintegrated
p47785	noIPR	unintegrated	unintegrated	SignalP (SIGNALP)
p47785	noIPR	unintegrated	unintegrated
p4823	IPR001054	Adenylyl cyclase class	Domain	G3DSA:3.30.70.1230 (GENE3D)
p4823	IPR001054	Adenylyl cyclase class	Domain	PF00211 (PFAM)
p4823	IPR001054	Adenylyl cyclase class	Domain	SM00044 (SMART)
p4823	IPR001054	Adenylyl cyclase class	Domain	PS50125 (PROFILE)
p4823	IPR001054	Adenylyl cyclase class	Domain	SSF55073 (SUPERFAMILY)
p4823	IPR001054	Adenylyl cyclase class	Domain	GO:0007242
p4823	IPR001054	Adenylyl cyclase class	Domain	GO:0009190
p4823	IPR001054	Adenylyl cyclase class	Domain	GO:0016849
p4823	noIPR	unintegrated	unintegrated	PTHR11920 (PANTHER)
p4823	noIPR	unintegrated	unintegrated	PTHR11920:SF30 (PANTHER)
p4823	noIPR	unintegrated	unintegrated	SignalP (SIGNALP)
p4823	noIPR	unintegrated	unintegrated	tmhmm (TMHMM)
p4823	noIPR	unintegrated	unintegrated	SSF109604 (SUPERFAMILY)
p4823	noIPR	unintegrated	unintegrated
p48345	IPR002073	3'5'	Domain	PR00387 (PRINTS)
p48345	IPR002073	3'5'	Domain	PF00233 (PFAM)
p48345	IPR002073	3'5'	Domain	GO:0007165
p48345	noIPR	unintegrated	unintegrated	G3DSA:1.10.1300.10 (GENE3D)
p48345	noIPR	unintegrated	unintegrated	PTHR11347 (PANTHER)
p48345	noIPR	unintegrated	unintegrated	PTHR11347:SF31 (PANTHER)
p48345	noIPR	unintegrated	unintegrated	SSF109604 (SUPERFAMILY)
p48345	noIPR	unintegrated	unintegrated
p48378	noIPR	unintegrated	unintegrated	SignalP (SIGNALP)
p48378	noIPR	unintegrated	unintegrated
p48425	IPR009465	Spondin, N	Domain	PF06468 (PFAM)
p48425	IPR009465	Spondin, N	Domain	PS51020 (PROFILE)
p48425	IPR009465	Spondin, N	Domain	GO:0007155
p48425	IPR009465	Spondin, N	Domain	GO:0007275
p48425	noIPR	unintegrated	unintegrated	PTHR11311 (PANTHER)
p48425	noIPR	unintegrated	unintegrated	PTHR11311:SF3 (PANTHER)
p48425	noIPR	unintegrated	unintegrated	SignalP (SIGNALP)
p48425	noIPR	unintegrated	unintegrated	tmhmm (TMHMM)
p48425	noIPR	unintegrated	unintegrated
p48491	IPR000209	Peptidase S8 and S53, subtilisin, kexin, sedolisin	Domain	PR00723 (PRINTS)
p48491	IPR000209	Peptidase S8 and S53, subtilisin, kexin, sedolisin	Domain	G3DSA:3.40.50.200 (GENE3D)
p48491	IPR000209	Peptidase S8 and S53, subtilisin, kexin, sedolisin	Domain	PF00082 (PFAM)
p48491	IPR000209	Peptidase S8 and S53, subtilisin, kexin, sedolisin	Domain	PS00136 (PROSITE)
p48491	IPR000209	Peptidase S8 and S53, subtilisin, kexin, sedolisin	Domain	PS00137 (PROSITE)
p48491	IPR000209	Peptidase S8 and S53, subtilisin, kexin, sedolisin	Domain	PS00138 (PROSITE)
p48491	IPR000209	Peptidase S8 and S53, subtilisin, kexin, sedolisin	Domain	SSF52743 (SUPERFAMILY)
p48491	IPR000209	Peptidase S8 and S53, subtilisin, kexin, sedolisin	Domain	GO:0004289
p48491	IPR000209	Peptidase S8 and S53, subtilisin, kexin, sedolisin	Domain	GO:0006508
p48491	IPR015500	Peptidase S8, subtilisin	Domain	PTHR10795 (PANTHER)
p48491	IPR015500	Peptidase S8, subtilisin	Domain
p48491	noIPR	unintegrated	unintegrated	PTHR10795:SF32 (PANTHER)
p48491	noIPR	unintegrated	unintegrated	SignalP (SIGNALP)
p48491	noIPR	unintegrated	unintegrated	tmhmm (TMHMM)
p48491	noIPR	unintegrated	unintegrated
p48622	noIPR	unintegrated	unintegrated	SignalP (SIGNALP)
p48622	noIPR	unintegrated	unintegrated	tmhmm (TMHMM)
p48622	noIPR	unintegrated	unintegrated
p48678	IPR001054	Adenylyl cyclase class	Domain	G3DSA:3.30.70.1230 (GENE3D)
p48678	IPR001054	Adenylyl cyclase class	Domain	PF00211 (PFAM)
p48678	IPR001054	Adenylyl cyclase class	Domain	SM00044 (SMART)
p48678	IPR001054	Adenylyl cyclase class	Domain	PS50125 (PROFILE)
p48678	IPR001054	Adenylyl cyclase class	Domain	SSF55073 (SUPERFAMILY)
p48678	IPR001054	Adenylyl cyclase class	Domain	GO:0007242
p48678	IPR001054	Adenylyl cyclase class	Domain	GO:0009190
p48678	IPR001054	Adenylyl cyclase class	Domain	GO:0016849
p48678	noIPR	unintegrated	unintegrated	PTHR11920 (PANTHER)
p48678	noIPR	unintegrated	unintegrated	PTHR11920:SF30 (PANTHER)
p48678	noIPR	unintegrated	unintegrated	tmhmm (TMHMM)
p48678	noIPR	unintegrated	unintegrated
p48685	noIPR	unintegrated	unintegrated	PTHR12366 (PANTHER)
p48685	noIPR	unintegrated	unintegrated	SignalP (SIGNALP)
p48685	noIPR	unintegrated	unintegrated	tmhmm (TMHMM)
p48685	noIPR	unintegrated	unintegrated
p48753	IPR006626	Parallel beta	Repeat	SM00710 (SMART)
p48753	IPR006626	Parallel beta	Repeat
p48753	IPR011050	Pectin lyase fold/virulence factor	Domain	SSF51126 (SUPERFAMILY)
p48753	IPR011050	Pectin lyase fold/virulence factor	Domain
p48753	noIPR	unintegrated	unintegrated	PTHR15535 (PANTHER)
p48753	noIPR	unintegrated	unintegrated	PTHR15535:SF3 (PANTHER)
p48753	noIPR	unintegrated	unintegrated	SignalP (SIGNALP)
p48753	noIPR	unintegrated	unintegrated
p48868	noIPR	unintegrated	unintegrated	SignalP (SIGNALP)
p48868	noIPR	unintegrated	unintegrated
p48915	IPR007346	Endonuclease I	Family	PF04231 (PFAM)
p48915	IPR007346	Endonuclease I	Family	GO:0004518
p48915	noIPR	unintegrated	unintegrated	SignalP (SIGNALP)
p48915	noIPR	unintegrated	unintegrated	SSF54060 (SUPERFAMILY)
p48915	noIPR	unintegrated	unintegrated
p49133	IPR006970	PT repeat	Repeat	PF04886 (PFAM)
p49133	IPR006970	PT repeat	Repeat
p49133	noIPR	unintegrated	unintegrated	SignalP (SIGNALP)
p49133	noIPR	unintegrated	unintegrated	tmhmm (TMHMM)
p49133	noIPR	unintegrated	unintegrated
p49209	IPR008979	Galactose	Domain	SSF49785 (SUPERFAMILY)
p49209	IPR008979	Galactose	Domain
p49264	noIPR	unintegrated	unintegrated	tmhmm (TMHMM)
p49264	noIPR	unintegrated	unintegrated
p49275	noIPR	unintegrated	unintegrated	SignalP (SIGNALP)
p49275	noIPR	unintegrated	unintegrated	tmhmm (TMHMM)
p49275	noIPR	unintegrated	unintegrated
p49555	IPR001054	Adenylyl cyclase class	Domain	G3DSA:3.30.70.1230 (GENE3D)
p49555	IPR001054	Adenylyl cyclase class	Domain	PF00211 (PFAM)
p49555	IPR001054	Adenylyl cyclase class	Domain	SM00044 (SMART)
p49555	IPR001054	Adenylyl cyclase class	Domain	PS50125 (PROFILE)
p49555	IPR001054	Adenylyl cyclase class	Domain	SSF55073 (SUPERFAMILY)
p49555	IPR001054	Adenylyl cyclase class	Domain	GO:0007242
p49555	IPR001054	Adenylyl cyclase class	Domain	GO:0009190
p49555	IPR001054	Adenylyl cyclase class	Domain	GO:0016849
p49555	IPR002073	3'5'	Domain	PF00233 (PFAM)
p49555	IPR002073	3'5'	Domain	GO:0007165
p49555	IPR003607	Metal	Domain	SM00471 (SMART)
p49555	IPR003607	Metal	Domain	GO:0003824
p49555	noIPR	unintegrated	unintegrated	G3DSA:1.10.1300.10 (GENE3D)
p49555	noIPR	unintegrated	unintegrated	PTHR11920 (PANTHER)
p49555	noIPR	unintegrated	unintegrated	PTHR11920:SF51 (PANTHER)
p49555	noIPR	unintegrated	unintegrated	tmhmm (TMHMM)
p49555	noIPR	unintegrated	unintegrated	SSF109604 (SUPERFAMILY)
p49555	noIPR	unintegrated	unintegrated
p49598	noIPR	unintegrated	unintegrated	SignalP (SIGNALP)
p49598	noIPR	unintegrated	unintegrated
p49842	IPR003841	Na+/Pi	Family	PF02690 (PFAM)
p49842	IPR003841	Na+/Pi	Family	GO:0006817
p49842	IPR003841	Na+/Pi	Family	GO:0015321
p49842	IPR003841	Na+/Pi	Family	GO:0016020
p49842	noIPR	unintegrated	unintegrated	PTHR10010 (PANTHER)
p49842	noIPR	unintegrated	unintegrated	SignalP (SIGNALP)
p49842	noIPR	unintegrated	unintegrated	tmhmm (TMHMM)
p49842	noIPR	unintegrated	unintegrated
p49854	IPR016040	NAD(P)	Domain	G3DSA:3.40.50.720 (GENE3D)
p49854	IPR016040	NAD(P)	Domain	SSF51735 (SUPERFAMILY)
p49854	IPR016040	NAD(P)	Domain	GO:0003824
p49854	IPR016040	NAD(P)	Domain	GO:0005488
p49854	IPR016040	NAD(P)	Domain	GO:0008152
p49854	noIPR	unintegrated	unintegrated	PTHR10366 (PANTHER)
p49854	noIPR	unintegrated	unintegrated
p49857	noIPR	unintegrated	unintegrated	SignalP (SIGNALP)
p49857	noIPR	unintegrated	unintegrated
p49984	noIPR	unintegrated	unintegrated	tmhmm (TMHMM)
p49984	noIPR	unintegrated	unintegrated
p49986	noIPR	unintegrated	unintegrated	tmhmm (TMHMM)
p49986	noIPR	unintegrated	unintegrated
p50021	noIPR	unintegrated	unintegrated	SignalP (SIGNALP)
p50021	noIPR	unintegrated	unintegrated	tmhmm (TMHMM)
p50021	noIPR	unintegrated	unintegrated
p50026	IPR001734	Na+/solute symporter	Family	PTHR11819 (PANTHER)
p50026	IPR001734	Na+/solute symporter	Family	PF00474 (PFAM)
p50026	IPR001734	Na+/solute symporter	Family	PS50283 (PROFILE)
p50026	IPR001734	Na+/solute symporter	Family	GO:0005215
p50026	IPR001734	Na+/solute symporter	Family	GO:0006810
p50026	IPR001734	Na+/solute symporter	Family	GO:0016020
p50026	noIPR	unintegrated	unintegrated	PTHR11819:SF4 (PANTHER)
p50026	noIPR	unintegrated	unintegrated	SignalP (SIGNALP)
p50026	noIPR	unintegrated	unintegrated	tmhmm (TMHMM)
p50026	noIPR	unintegrated	unintegrated
p50062	noIPR	unintegrated	unintegrated	SignalP (SIGNALP)
p50062	noIPR	unintegrated	unintegrated	tmhmm (TMHMM)
p50062	noIPR	unintegrated	unintegrated
p50153	noIPR	unintegrated	unintegrated	SignalP (SIGNALP)
p50153	noIPR	unintegrated	unintegrated
p50252	IPR001395	Aldo/keto reductase	Family	PD000288 (PRODOM)
p50252	IPR001395	Aldo/keto reductase	Family	PR00069 (PRINTS)
p50252	IPR001395	Aldo/keto reductase	Family	G3DSA:3.20.20.100 (GENE3D)
p50252	IPR001395	Aldo/keto reductase	Family	PTHR11732 (PANTHER)
p50252	IPR001395	Aldo/keto reductase	Family	PF00248 (PFAM)
p50252	IPR001395	Aldo/keto reductase	Family	PS00063 (PROSITE)
p50252	IPR001395	Aldo/keto reductase	Family	SSF51430 (SUPERFAMILY)
p50252	IPR001395	Aldo/keto reductase	Family	GO:0016491
p50252	noIPR	unintegrated	unintegrated	PTHR11732:SF34 (PANTHER)
p50252	noIPR	unintegrated	unintegrated	SignalP (SIGNALP)
p50252	noIPR	unintegrated	unintegrated	tmhmm (TMHMM)
p50252	noIPR	unintegrated	unintegrated
p50428	IPR001054	Adenylyl cyclase class	Domain	G3DSA:3.30.70.1230 (GENE3D)
p50428	IPR001054	Adenylyl cyclase class	Domain	PF00211 (PFAM)
p50428	IPR001054	Adenylyl cyclase class	Domain	SM00044 (SMART)
p50428	IPR001054	Adenylyl cyclase class	Domain	PS50125 (PROFILE)
p50428	IPR001054	Adenylyl cyclase class	Domain	SSF55073 (SUPERFAMILY)
p50428	IPR001054	Adenylyl cyclase class	Domain	GO:0007242
p50428	IPR001054	Adenylyl cyclase class	Domain	GO:0009190
p50428	IPR001054	Adenylyl cyclase class	Domain	GO:0016849
p50428	IPR002073	3'5'	Domain	PF00233 (PFAM)
p50428	IPR002073	3'5'	Domain	GO:0007165
p50428	IPR003607	Metal	Domain	SM00471 (SMART)
p50428	IPR003607	Metal	Domain	GO:0003824
p50428	noIPR	unintegrated	unintegrated	G3DSA:1.10.1300.10 (GENE3D)
p50428	noIPR	unintegrated	unintegrated	PTHR11920 (PANTHER)
p50428	noIPR	unintegrated	unintegrated	PTHR11920:SF51 (PANTHER)
p50428	noIPR	unintegrated	unintegrated	tmhmm (TMHMM)
p50428	noIPR	unintegrated	unintegrated	SSF109604 (SUPERFAMILY)
p50428	noIPR	unintegrated	unintegrated
p50429	IPR002495	Glycosyl transferase, family 8	Family	PF01501 (PFAM)
p50429	IPR002495	Glycosyl transferase, family 8	Family	GO:0016051
p50429	noIPR	unintegrated	unintegrated	G3DSA:3.90.550.10 (GENE3D)
p50429	noIPR	unintegrated	unintegrated	tmhmm (TMHMM)
p50429	noIPR	unintegrated	unintegrated	SSF53448 (SUPERFAMILY)
p50429	noIPR	unintegrated	unintegrated
p50572	noIPR	unintegrated	unintegrated	tmhmm (TMHMM)
p50572	noIPR	unintegrated	unintegrated
p50576	noIPR	unintegrated	unintegrated	tmhmm (TMHMM)
p50576	noIPR	unintegrated	unintegrated
p50582	noIPR	unintegrated	unintegrated	SignalP (SIGNALP)
p50582	noIPR	unintegrated	unintegrated	tmhmm (TMHMM)
p50582	noIPR	unintegrated	unintegrated
p50615	IPR000904	SEC7	Domain	PF01369 (PFAM)
p50615	IPR000904	SEC7	Domain	SM00222 (SMART)
p50615	IPR000904	SEC7	Domain	PS50190 (PROFILE)
p50615	IPR000904	SEC7	Domain	SSF48425 (SUPERFAMILY)
p50615	IPR000904	SEC7	Domain	GO:0005086
p50615	IPR000904	SEC7	Domain	GO:0005622
p50615	IPR000904	SEC7	Domain	GO:0032012
p50615	noIPR	unintegrated	unintegrated	G3DSA:1.10.1000.11 (GENE3D)
p50615	noIPR	unintegrated	unintegrated	PTHR10663 (PANTHER)
p50615	noIPR	unintegrated	unintegrated
p51092	IPR008146	Glutamine synthetase, catalytic region	Domain	PD001057 (PRODOM)
p51092	IPR008146	Glutamine synthetase, catalytic region	Domain	PF00120 (PFAM)
p51092	IPR008146	Glutamine synthetase, catalytic region	Domain	PS00181 (PROSITE)
p51092	IPR008146	Glutamine synthetase, catalytic region	Domain	GO:0004356
p51092	IPR008146	Glutamine synthetase, catalytic region	Domain	GO:0006807
p51092	IPR008147	Glutamine synthetase, beta	Domain	PF03951 (PFAM)
p51092	IPR008147	Glutamine synthetase, beta	Domain	PS00180 (PROSITE)
p51092	IPR008147	Glutamine synthetase, beta	Domain	GO:0004356
p51092	IPR008147	Glutamine synthetase, beta	Domain	GO:0006542
p51092	IPR008147	Glutamine synthetase, beta	Domain	GO:0006807
p51092	IPR014746	Glutamine synthetase/guanido kinase, catalytic region	Domain	G3DSA:3.30.590.10 (GENE3D)
p51092	IPR014746	Glutamine synthetase/guanido kinase, catalytic region	Domain	GO:0003824
p51092	noIPR	unintegrated	unintegrated	PTHR20852 (PANTHER)
p51092	noIPR	unintegrated	unintegrated	PTHR20852:SF14 (PANTHER)
p51092	noIPR	unintegrated	unintegrated	SignalP (SIGNALP)
p51092	noIPR	unintegrated	unintegrated	tmhmm (TMHMM)
p51092	noIPR	unintegrated	unintegrated	SSF55931 (SUPERFAMILY)
p51092	noIPR	unintegrated	unintegrated
p51183	IPR009002	FMN	Domain	SSF50475 (SUPERFAMILY)
p51183	IPR009002	FMN	Domain
p51183	IPR012349	FMN	Domain	G3DSA:2.30.110.10 (GENE3D)
p51183	IPR012349	FMN	Domain	GO:0010181
p51183	noIPR	unintegrated	unintegrated	PTHR13343 (PANTHER)
p51183	noIPR	unintegrated	unintegrated
p51761	IPR006970	PT repeat	Repeat	PF04886 (PFAM)
p51761	IPR006970	PT repeat	Repeat
p51953	IPR011600	Peptidase C14, caspase catalytic	Domain	PF00656 (PFAM)
p51953	IPR011600	Peptidase C14, caspase catalytic	Domain	GO:0006508
p51953	IPR011600	Peptidase C14, caspase catalytic	Domain	GO:0030693
p52498	IPR001412	Aminoacyl	Conserved_site	PS00178 (PROSITE)
p52498	IPR001412	Aminoacyl	Conserved_site	GO:0000166
p52498	IPR001412	Aminoacyl	Conserved_site	GO:0004812
p52498	IPR001412	Aminoacyl	Conserved_site	GO:0005524
p52498	IPR001412	Aminoacyl	Conserved_site	GO:0005737
p52498	IPR001412	Aminoacyl	Conserved_site	GO:0006412
p52498	IPR001412	Aminoacyl	Conserved_site	GO:0006418
p52498	noIPR	unintegrated	unintegrated	SignalP (SIGNALP)
p52498	noIPR	unintegrated	unintegrated	tmhmm (TMHMM)
p52498	noIPR	unintegrated	unintegrated
p52619	IPR006042	Xanthine/uracil permease	Family	PTHR11119:SF3 (PANTHER)
p52619	IPR006042	Xanthine/uracil permease	Family	TIGR00801 (TIGRFAMs)
p52619	IPR006042	Xanthine/uracil permease	Family	GO:0005215
p52619	IPR006042	Xanthine/uracil permease	Family	GO:0006810
p52619	IPR006042	Xanthine/uracil permease	Family	GO:0016020
p52619	IPR006043	Xanthine/uracil/vitamin C permease	Family	PTHR11119 (PANTHER)
p52619	IPR006043	Xanthine/uracil/vitamin C permease	Family	PF00860 (PFAM)
p52619	IPR006043	Xanthine/uracil/vitamin C permease	Family	GO:0005215
p52619	IPR006043	Xanthine/uracil/vitamin C permease	Family	GO:0006810
p52619	IPR006043	Xanthine/uracil/vitamin C permease	Family	GO:0016020
p52619	noIPR	unintegrated	unintegrated	tmhmm (TMHMM)
p52619	noIPR	unintegrated	unintegrated
p53961	noIPR	unintegrated	unintegrated	tmhmm (TMHMM)
p53961	noIPR	unintegrated	unintegrated
p53967	noIPR	unintegrated	unintegrated	SignalP (SIGNALP)
p53967	noIPR	unintegrated	unintegrated	tmhmm (TMHMM)
p53967	noIPR	unintegrated	unintegrated
p54065	IPR001344	Chlorophyll A	Family	PTHR21649 (PANTHER)
p54065	IPR001344	Chlorophyll A	Family	PF00504 (PFAM)
p54065	IPR001344	Chlorophyll A	Family	GO:0016020
p54065	noIPR	unintegrated	unintegrated	SignalP (SIGNALP)
p54065	noIPR	unintegrated	unintegrated	SSF103511 (SUPERFAMILY)
p54065	noIPR	unintegrated	unintegrated
p54178	IPR006970	PT repeat	Repeat	PF04886 (PFAM)
p54178	IPR006970	PT repeat	Repeat
p54465	noIPR	unintegrated	unintegrated	PS51257 (PROFILE)
p54465	noIPR	unintegrated	unintegrated	SignalP (SIGNALP)
p54465	noIPR	unintegrated	unintegrated	tmhmm (TMHMM)
p54465	noIPR	unintegrated	unintegrated
p54486	IPR000778	Cytochrome b	Family	PR00466 (PRINTS)
p54486	IPR000778	Cytochrome b	Family	GO:0006118
p54486	IPR000778	Cytochrome b	Family	GO:0016020
p54486	IPR000778	Cytochrome b	Family	GO:0016491
p54486	IPR001841	Zinc finger, RING	Domain	SM00184 (SMART)
p54486	IPR001841	Zinc finger, RING	Domain	PS50089 (PROFILE)
p54486	IPR001841	Zinc finger, RING	Domain	GO:0005515
p54486	IPR001841	Zinc finger, RING	Domain	GO:0008270
p54486	IPR013083	Zinc finger, RING/FYVE/PHD	Domain	G3DSA:3.30.40.10 (GENE3D)
p54486	IPR013083	Zinc finger, RING/FYVE/PHD	Domain
p54486	IPR013112	FAD	Domain	PF08022 (PFAM)
p54486	IPR013112	FAD	Domain
p54486	IPR013121	Ferric reductase, NAD binding	Domain	PF08030 (PFAM)
p54486	IPR013121	Ferric reductase, NAD binding	Domain
p54486	IPR013130	Ferric reductase	Domain	PF01794 (PFAM)
p54486	IPR013130	Ferric reductase	Domain	GO:0005506
p54486	IPR013130	Ferric reductase	Domain	GO:0006118
p54486	IPR013130	Ferric reductase	Domain	GO:0016021
p54486	IPR013130	Ferric reductase	Domain	GO:0016491
p54486	IPR013130	Ferric reductase	Domain	GO:0050660
p54486	noIPR	unintegrated	unintegrated	PTHR11972 (PANTHER)
p54486	noIPR	unintegrated	unintegrated	PS51384 (PROFILE)
p54486	noIPR	unintegrated	unintegrated	tmhmm (TMHMM)
p54486	noIPR	unintegrated	unintegrated	SSF52343 (SUPERFAMILY)
p54486	noIPR	unintegrated	unintegrated	SSF57850 (SUPERFAMILY)
p54486	noIPR	unintegrated	unintegrated
p54547	IPR003593	AAA+ ATPase, core	Domain	SM00382 (SMART)
p54547	IPR003593	AAA+ ATPase, core	Domain	GO:0000166
p54547	IPR003593	AAA+ ATPase, core	Domain	GO:0017111
p54547	noIPR	unintegrated	unintegrated	SSF48452 (SUPERFAMILY)
p54547	noIPR	unintegrated	unintegrated	SSF52540 (SUPERFAMILY)
p54547	noIPR	unintegrated	unintegrated
p54552	noIPR	unintegrated	unintegrated	tmhmm (TMHMM)
p54552	noIPR	unintegrated	unintegrated
p54686	noIPR	unintegrated	unintegrated	tmhmm (TMHMM)
p54686	noIPR	unintegrated	unintegrated
p54757	IPR002110	Ankyrin	Repeat	G3DSA:1.25.40.20 (GENE3D)
p54757	IPR002110	Ankyrin	Repeat	SM00248 (SMART)
p54757	IPR002110	Ankyrin	Repeat	PS50088 (PROFILE)
p54757	IPR002110	Ankyrin	Repeat	PS50297 (PROFILE)
p54757	IPR002110	Ankyrin	Repeat	SSF48403 (SUPERFAMILY)
p54757	IPR002110	Ankyrin	Repeat
p54757	noIPR	unintegrated	unintegrated	PTHR18958 (PANTHER)
p54757	noIPR	unintegrated	unintegrated	PTHR18958:SF212 (PANTHER)
p54757	noIPR	unintegrated	unintegrated
p54760	IPR000719	Protein kinase, core	Domain	PD000001 (PRODOM)
p54760	IPR000719	Protein kinase, core	Domain	PS50011 (PROFILE)
p54760	IPR000719	Protein kinase, core	Domain	GO:0004672
p54760	IPR000719	Protein kinase, core	Domain	GO:0005524
p54760	IPR000719	Protein kinase, core	Domain	GO:0006468
p54760	IPR011009	Protein kinase	Domain	SSF56112 (SUPERFAMILY)
p54760	IPR011009	Protein kinase	Domain
p54760	IPR017441	Protein kinase ATP binding, conserved site	Conserved_site	PS00107 (PROSITE)
p54760	IPR017441	Protein kinase ATP binding, conserved site	Conserved_site	GO:0004672
p54760	IPR017441	Protein kinase ATP binding, conserved site	Conserved_site	GO:0005524
p54760	IPR017441	Protein kinase ATP binding, conserved site	Conserved_site	GO:0006468
p54760	IPR017442	Serine/threonine protein kinase	Domain	PF00069 (PFAM)
p54760	IPR017442	Serine/threonine protein kinase	Domain	GO:0004672
p54760	IPR017442	Serine/threonine protein kinase	Domain	GO:0005524
p54760	IPR017442	Serine/threonine protein kinase	Domain	GO:0006468
p54760	noIPR	unintegrated	unintegrated	G3DSA:1.10.510.10 (GENE3D)
p54760	noIPR	unintegrated	unintegrated	G3DSA:3.30.200.20 (GENE3D)
p54760	noIPR	unintegrated	unintegrated	PTHR23257 (PANTHER)
p54760	noIPR	unintegrated	unintegrated
p54920	IPR001345	Phosphoglycerate/bisphosphoglycerate mutase	Active_site	PS00175 (PROSITE)
p54920	IPR001345	Phosphoglycerate/bisphosphoglycerate mutase	Active_site	GO:0003824
p54920	IPR001345	Phosphoglycerate/bisphosphoglycerate mutase	Active_site	GO:0008152
p54920	IPR013078	Phosphoglycerate mutase	Domain	PF00300 (PFAM)
p54920	IPR013078	Phosphoglycerate mutase	Domain
p54920	noIPR	unintegrated	unintegrated	G3DSA:3.40.50.1240 (GENE3D)
p54920	noIPR	unintegrated	unintegrated	SignalP (SIGNALP)
p54920	noIPR	unintegrated	unintegrated	SSF53254 (SUPERFAMILY)
p54920	noIPR	unintegrated	unintegrated
p54986	noIPR	unintegrated	unintegrated	SignalP (SIGNALP)
p54986	noIPR	unintegrated	unintegrated	tmhmm (TMHMM)
p54986	noIPR	unintegrated	unintegrated
p54987	noIPR	unintegrated	unintegrated	SignalP (SIGNALP)
p54987	noIPR	unintegrated	unintegrated
p55010	IPR002129	Pyridoxal phosphate	Family	PS00392 (PROSITE)
p55010	IPR002129	Pyridoxal phosphate	Family	GO:0016831
p55010	IPR002129	Pyridoxal phosphate	Family	GO:0019752
p55010	IPR002129	Pyridoxal phosphate	Family	GO:0030170
p55010	IPR015424	Pyridoxal phosphate	Domain	SSF53383 (SUPERFAMILY)
p55010	IPR015424	Pyridoxal phosphate	Domain
p55010	noIPR	unintegrated	unintegrated	tmhmm (TMHMM)
p55010	noIPR	unintegrated	unintegrated
p55031	IPR011044	Quinoprotein amine dehydrogenase, beta chain	Domain	SSF50969 (SUPERFAMILY)
p55031	IPR011044	Quinoprotein amine dehydrogenase, beta chain	Domain
p55031	noIPR	unintegrated	unintegrated	SignalP (SIGNALP)
p55031	noIPR	unintegrated	unintegrated	tmhmm (TMHMM)
p55031	noIPR	unintegrated	unintegrated
p55090	IPR001680	WD40 repeat	Repeat	PS00678 (PROSITE)
p55090	IPR001680	WD40 repeat	Repeat
p55090	IPR004693	Silicon transporter	Family	PF03842 (PFAM)
p55090	IPR004693	Silicon transporter	Family
p55090	noIPR	unintegrated	unintegrated	SignalP (SIGNALP)
p55090	noIPR	unintegrated	unintegrated	tmhmm (TMHMM)
p55090	noIPR	unintegrated	unintegrated
p7208	IPR002125	CMP/dCMP deaminase, zinc	Domain	PF00383 (PFAM)
p7208	IPR002125	CMP/dCMP deaminase, zinc	Domain	GO:0008270
p7208	IPR002125	CMP/dCMP deaminase, zinc	Domain	GO:0016787
p7208	IPR016193	Cytidine deaminase	Domain	SSF53927 (SUPERFAMILY)
p7208	IPR016193	Cytidine deaminase	Domain	GO:0003824
p7208	noIPR	unintegrated	unintegrated	G3DSA:3.40.140.10 (GENE3D)
p7208	noIPR	unintegrated	unintegrated	PTHR11079 (PANTHER)
p7208	noIPR	unintegrated	unintegrated	PTHR11079:SF9 (PANTHER)
p7208	noIPR	unintegrated	unintegrated	tmhmm (TMHMM)
p7208	noIPR	unintegrated	unintegrated
p768	IPR001734	Na+/solute symporter	Family	PTHR11819 (PANTHER)
p768	IPR001734	Na+/solute symporter	Family	PF00474 (PFAM)
p768	IPR001734	Na+/solute symporter	Family	PS50283 (PROFILE)
p768	IPR001734	Na+/solute symporter	Family	GO:0005215
p768	IPR001734	Na+/solute symporter	Family	GO:0006810
p768	IPR001734	Na+/solute symporter	Family	GO:0016020
p768	noIPR	unintegrated	unintegrated	PTHR11819:SF15 (PANTHER)
p768	noIPR	unintegrated	unintegrated	tmhmm (TMHMM)
p768	noIPR	unintegrated	unintegrated
p8282	IPR000910	High mobility group box, HMG1/HMG2	Domain	G3DSA:1.10.30.10 (GENE3D)
p8282	IPR000910	High mobility group box, HMG1/HMG2	Domain	PF00505 (PFAM)
p8282	IPR000910	High mobility group box, HMG1/HMG2	Domain	SM00398 (SMART)
p8282	IPR000910	High mobility group box, HMG1/HMG2	Domain	PS50118 (PROFILE)
p8282	IPR000910	High mobility group box, HMG1/HMG2	Domain	GO:0003677
p8282	IPR009071	High mobility group box, HMG	Domain	SSF47095 (SUPERFAMILY)
p8282	IPR009071	High mobility group box, HMG	Domain
p8282	noIPR	unintegrated	unintegrated	PTHR13711 (PANTHER)
p8282	noIPR	unintegrated	unintegrated
p8524	IPR006970	PT repeat	Repeat	PF04886 (PFAM)
p8524	IPR006970	PT repeat	Repeat
p8524	noIPR	unintegrated	unintegrated	SignalP (SIGNALP)
p8524	noIPR	unintegrated	unintegrated	tmhmm (TMHMM)
p8524	noIPR	unintegrated	unintegrated
p8537	IPR006970	PT repeat	Repeat	PF04886 (PFAM)
p8537	IPR006970	PT repeat	Repeat
p8537	noIPR	unintegrated	unintegrated	SignalP (SIGNALP)
p8537	noIPR	unintegrated	unintegrated
p8877	IPR000719	Protein kinase, core	Domain	PD000001 (PRODOM)
p8877	IPR000719	Protein kinase, core	Domain	PS50011 (PROFILE)
p8877	IPR000719	Protein kinase, core	Domain	GO:0004672
p8877	IPR000719	Protein kinase, core	Domain	GO:0005524
p8877	IPR000719	Protein kinase, core	Domain	GO:0006468
p8877	IPR011009	Protein kinase	Domain	SSF56112 (SUPERFAMILY)
p8877	IPR011009	Protein kinase	Domain
p8877	IPR015783	ATMRK serine/threonine protein kinase	Domain	PTHR23257:SF82 (PANTHER)
p8877	IPR015783	ATMRK serine/threonine protein kinase	Domain
p8877	IPR017442	Serine/threonine protein kinase	Domain	PF00069 (PFAM)
p8877	IPR017442	Serine/threonine protein kinase	Domain	GO:0004672
p8877	IPR017442	Serine/threonine protein kinase	Domain	GO:0005524
p8877	IPR017442	Serine/threonine protein kinase	Domain	GO:0006468
p8877	noIPR	unintegrated	unintegrated	G3DSA:1.10.510.10 (GENE3D)
p8877	noIPR	unintegrated	unintegrated	PTHR23257 (PANTHER)
p8877	noIPR	unintegrated	unintegrated
